# Supplementary material for: Ca2+/calmodulin and protein kinase C (PKC) reverse the vesicle fusion arrest by unmasking PIP2
Source: Sci Adv. 2025 Feb 26;11(9):eadr9859. doi: 10.1126/sciadv.adr9859 (PMC11864169; doi:10.1126/sciadv.adr9859)
Supplement: Supplementary file 2 — Dataset S1 [file sciadv.adr9859_dataset_s1.zip]

Archive with 1 entries (1 files):
- adr9859_dataset_s1.xlsx
