# Supplementary material for: Ca2+/calmodulin and protein kinase C (PKC) reverse the vesicle fusion arrest by unmasking PIP2
Source: Sci Adv. 2025 Feb 26;11(9):eadr9859. doi: 10.1126/sciadv.adr9859 (PMC11864169; doi:10.1126/sciadv.adr9859)
Supplement: Supplementary file 2 — Dataset S1 [file sciadv.adr9859_dataset_s1.zip › adr9859_dataset_s1.xlsx]

## Sheet: Fig.1d
SNARE binding_Anisotropy						One-way ANOVA Bonferroni's multiple comparisons test	Adjusted P Value
a-SNAP	ED	Ca2+/CaM	ED, Ca2+/CaM			a-SNAP vs. ED	<0.0001
1.3066	1.02275	0.993985	1.01485			a-SNAP vs. Ca2+/CaM	<0.0001
1.27382	1.0157	0.986221	1.00798			a-SNAP vs. ED, Ca2+/CaM	<0.0001
1.28301	0.978439	0.985271	1.01797
1.31324	1.03063	0.994461	1.00878

## Sheet: Fig.2b
C2AB binding_Anisotropy						One-way ANOVA Bonferroni's multiple comparisons test	Adjusted P Value
Liposome	ED	Ca2+/CaM	ED, Ca2+/CaM			Liposome vs. ED	<0.0001
1.2279	1.00921	0.997772	0.999028			Liposome vs. Ca2+/CaM	<0.0001
1.20345	0.997576	1.0135	1.00178			Liposome vs. ED, Ca2+/CaM	<0.0001
1.20785	1.01406	1.00951	0.996912
1.20388	1.01254	1.00562	1.01065

## Sheet: Fig.3b
Fusion_LDCV+LUV						One-way ANOVA Bonferroni's multiple comparisons test	Adjusted P Value
MARCKS ED, 1 µM	1 µM ED + 1 µM CaM	1 µM ED + 100 µM Ca2+	1 µM ED + 1 µM CaM + 100 µM Ca2+			MARCKS ED, 1 µM vs. 1 µM ED + 1 µM CaM	>0.9999
1.09887	1.23257	3.85905	11.8682			MARCKS ED, 1 µM vs. 1 µM ED + 100 µM Ca2+	0.001
1.59522	1.38767	4.97727	13.2253			MARCKS ED, 1 µM vs. ED + CaM + Ca2+	<0.0001
1.16629	1.50908	4.15433	9.68312
1.02316	1.06137	3.63255	12.5877
1.34714	1.15338	5.70377	14.7784

## Sheet: Fig.3e
Fusion_LDCV+LUV							One-way ANOVA Bonferroni's multiple comparisons test	Adjusted P Value
300 nM ED			1 µM ED				ED 300 nM_100 µM Ca2+ vs. ED 300 nM_1 µM CaM + Ca2+	0.0272
100 µM Ca2+	1 µM CaM + 100 µM Ca2+		100 µM Ca2+	1 µM CaM + 100 µM Ca2+			ED 300 nM_100 µM Ca2+ vs. ED 1 µM_100 µM Ca2+	0.0015
8.90187	11.1376		3.85905	11.8682			ED 300 nM_1 µM CaM + Ca2+ vs. ED 1 µM_1 µM CaM + Ca2+	>0.9999
7.35896	13.5295		4.97727	13.2253			ED 1 µM_100 µM Ca2+ vs. ED 1 µM_1 µM CaM + Ca2+	<0.0001
9.66193	12.177		4.15433	9.68312
9.16875	10.8452		3.63255	12.5877
			5.70377	14.7784

## Sheet: Fig.5e
Amperometry numbers of spikes per min							One-way ANOVA Bonferroni's multiple comparisons test	Adjusted P Value
	Vehicle	PMA	GFX	GFX+PMA			Vehicle vs. PMA	<0.0001
	3.21429	36.8182	0.54545	14.6667			PMA vs. GFX+PMA	0.0114
	1.91489	37.8947	3.33333	20.2174
	1.33333	10.1786	1.33333	5.71429
	3.91304	17.7391	1.09091	8.18182
	1.29032	8.47826	0.73171	3.33333
	1.41176	32.7273		13.3333
		15.9036
		28.9157
		19.4805
		22.1918
		24.2424
		21.8182

## Sheet: Suppl. Fig.3
Fusion_SV					One-way ANOVA Bonferroni's multiple comparisons test	Adjusted P Value
control	100 µM Ca2+	100 µM Ca2+, 5 µM CaM			control vs. 100 µM Ca2+	<0.0001
2.86258	8.81169	9.20933			control vs. 100 µM Ca2+ + 5 µM CaM	<0.0001
4.1716	9.54983	8.67431			100 µM Ca2+ vs. 100 µM Ca2+ + 5 µM CaM	>0.9999
3.3783	8.2966	9.50049
